# Supplementary material for: Possible Association between the Use of Proton Pump Inhibitors and H2 Receptor Antagonists, and Esophageal Cancer: A Nested Case–Control Study Using a Korean National Health Screening Cohort
Source: Pharmaceuticals (Basel). 2022 Apr 22;15(5):517. doi: 10.3390/ph15050517 (PMC9146181; doi:10.3390/ph15050517)
Supplement: Supplementary file 1 [file pharmaceuticals-15-00517-s001.zip]

Archive with 1 entries (1 files):
- pharmaceuticals-1659425-supplementary.pdf
